# Supplementary material for: Evaluation of Microsatellite Instability Molecular Analysis versus Immuno-Histochemical Interpretation in Malignant Neoplasms with Different Localizations
Source: Cancers (Basel). 2023 Jan 5;15(2):353. doi: 10.3390/cancers15020353 (PMC9856558; doi:10.3390/cancers15020353)
Supplement: Supplementary file 1 [file cancers-15-00353-s001.zip]

Archive with 1 entries (1 files):
- cancers-2031568-supplementary.xlsx
