# Supplementary material for: Evaluation of Microsatellite Instability Molecular Analysis versus Immuno-Histochemical Interpretation in Malignant Neoplasms with Different Localizations
Source: Cancers (Basel). 2023 Jan 5;15(2):353. doi: 10.3390/cancers15020353 (PMC9856558; doi:10.3390/cancers15020353)
Supplement: Supplementary file 1 [file cancers-15-00353-s001.zip › cancers-2031568-supplementary.xlsx]

## Sheet: MSI_RTvsICH (2)
Colorectal	Name	SEX	BRAF	Status	DOB	AGE	Date_Diagnosis	Date_Death_or_LastFUp	OS	Histology	MSI_RTPCR_Eval	MSI_RTPCR_Eval2	IHC_Protein_Expression_Loss	MSI_IHC_Eval	Results	Outcome	Immunotherapy	Regime	Treatment_StartDate	T	N	M	Stage	Stage2	Grade	EMVI	ELVI	ENVI	Tumor_budding	Mucinous	Lynch_Test	Lynch_Result	Mutant_Gene	GROUP	filter_$	VAR00001
Colorectal	Patient 1	1	#NULL!	0	1938-07-01	70	2019-07-23	2019-07-23	0	19-6565	#NULL!	#NULL!	MSS	2	#NULL!	2	#NULL!		#NULL!	#NULL!	#NULL!	#NULL!	#NULL!	#NULL!	1	#NULL!	#NULL!	#NULL!	#NULL!	#NULL!	#NULL!	#NULL!		69	1
Colorectal	Patient 2	2	2	0	1966-07-01	69	2013-01-11	2020-06-11	90.2667	16-108 Π	1	1	4	1	1	1	1	40 months Pemprolizumab	2017-03-11	3	2	0	6	2	2	1	1	1	0	2	1	1	PMS2	69	1
Colorectal	Patient 3	2	2	0	1950-07-01	70	2020-04-28	2020-09-01	4.2	35458	1	1	MSS	2	2	1	2		#NULL!	3	0	0	2	1	1	0	1	0	0	0	2	#NULL!		69	1
Colorectal	Patient 4	2	2	0	1989-07-01	69	2008-05-19	2019-03-27	132.133	120030/08 Τ	1	1	1	1	1	1	2		#NULL!	#NULL!	2	0	10	2	2	1	#NULL!	1	2	#NULL!	#NULL!	#NULL!		69	1
Colorectal	Patient 5	1	2	1	1951-11-11	69	2016-07-01	2018-04-30	22.2667	21977 /16 A	1	1	5	1	1	1	2		#NULL!	3	2	0	6	2	2	0	1	0	0	2	#NULL!	#NULL!		69	1
Colorectal	Patient 6	1	#NULL!	0	1951-01-01	70	2020-07-31	2020-08-03	0.1	558-20	1	1	5	1	1	1	#NULL!		#NULL!	3	0	0	2	1	1	#NULL!	#NULL!	#NULL!	0	0	#NULL!	#NULL!		69	1
Colorectal	Patient 7	2	2	1	1950-07-01	69	2017-02-14	2017-12-03	9.73333	17-8421	1	1	MSS	2	2	1	2		#NULL!	4	1	0	5	2	2	0	0	0	0	1	#NULL!	#NULL!		69	1
Colorectal	Patient 8	2	2	0	1946-07-01	70	2019-01-22	2020-09-07	19.8	31460	1	1	MSS	2	2	1	1	18months anti-PDL1	2019-03-07	3	3	0	6	2	0	1	1	1	0	0	1	2		69	1
Colorectal	Patient 9	2	2	0	1989-07-01	69	2019-10-25	2020-09-01	10.4	6937/19	1	1	6	1	1	1	1	Nivolumab+Ipilimumab 6months	2020-04-01	#NULL!	2	0	7	3	0	1	1	1	#NULL!	#NULL!	1	1	MSH6	69	1
Colorectal	Patient 10	1	#NULL!	0	1930-07-01	70	2019-07-01	2020-05-14	10.6	19-10854	1	1	5	1	1	1	1		#NULL!	3	0	0	2	1	1	0	1	0	1	1	#NULL!	#NULL!		69	1
Colorectal	Patient 11	2	2	1	1959-07-01	69	2015-12-01	2019-07-20	44.2333	15-9666 Θ	1	1	MSS	2	2	1	2		#NULL!	4	2	1	7	3	2	1	0	1	#NULL!	0	#NULL!	#NULL!		69	1
Colorectal	Patient 12	2	2	1	1949-07-01	69	2017-03-31	2018-03-16	11.6667	25592 Ε	1	1	5	1	1	1	2		#NULL!	4	0	0	3	1	2	0	0	0	0	0	#NULL!	#NULL!		69	1
Colorectal	Patient 13	1	#NULL!	0	1946-03-03	69	2020-02-10	2020-05-01	2.7	20-1366	1	1	ελαχιστα μεμονωμένα cells +ve	2	2	1	2		#NULL!	3	0	0	2	1	23	0	0	0	0	0	2	#NULL!		69	1
Colorectal	Patient 14	2	#NULL!	0	1973-07-01	69	2017-04-07	2020-07-28	40.2667	17 / 26211 Θ	1	1	6	1	1	1	2		#NULL!	3	0	0	2	1	0	0	0	0	0	1	1	2		69	1
Colorectal	Patient 15	1	1	0	1950-07-01	69	2016-10-06	2020-09-01	47.5333	16-7517,18,19,20	1	1	MSS	2	2	1	1	Pemprolizumab 36months	2017-09-01	4	2	1	7	3	0	1	1	1	0	2	#NULL!	#NULL!		69	1	signet rings
Colorectal	Patient 16	2	#NULL!	1	1957-07-01	69	2015-11-23	2018-06-15	31.1667	15-9826 Α	1	1	5	1	2	1	2		#NULL!	1	0	0	9	0	1	0	0	0	0	2	#NULL!	#NULL!		69	1
Colorectal	Patient 17	2	2	0	1955-07-01	69	2014-07-23	2019-12-03	65.3	ONOMA	1	1	4	1	1	1	2		#NULL!	2	0	0	9	0	#NULL!	#NULL!	#NULL!	#NULL!	#NULL!	#NULL!	#NULL!	#NULL!		69	1
Colorectal	Patient 18	1	#NULL!	0	1936-07-01	70	2019-05-17	2019-05-01	-0.533333	19-3227	1	1	ελαχιστα μεμονωμένα cells +ve	2	2	1	2		#NULL!	3	0	0	4	2	1	0	0	0	0	1	#NULL!	#NULL!		69	1
Colorectal	Patient 19	1	1	0	1957-12-20	69	2020-05-28	2020-07-28	2.03333	35190	1	1	5	1	1	1	2		#NULL!	3	0	0	2	1	#NULL!	0	1	0	0	2	#NULL!	#NULL!		69	1
Colorectal	Patient 20	2	1	0	1946-07-01	70	2019-07-01	2020-03-17	8.66667	19-Β2786	1	1	5	1	1	1	2		#NULL!	2	0	0	9	0	#NULL!	#NULL!	#NULL!	#NULL!	#NULL!	#NULL!	#NULL!	#NULL!		69	1
Colorectal	Patient 21	1	1	1	1940-07-01	70	2016-07-27	2019-05-23	34.3333	18-10587	1	1	MSS	2	2	1	2		#NULL!	3	3	0	6	2	2	1	0	1	0	1	#NULL!	#NULL!		69	1
Colorectal	Patient 22	2	2	0	1949-07-01	70	2019-05-21	2019-06-20	1	19-2542	1	1	5	1	1	1	2		#NULL!	#NULL!	#NULL!	#NULL!	#NULL!	#NULL!	2	#NULL!	#NULL!	#NULL!	0	1	#NULL!	#NULL!		69	1
Colorectal	Patient 23	1	#NULL!	0	1938-07-01	70	2017-05-16	2019-04-03	22.9	17-6056	1	1	5	1	1	1	2		#NULL!	3	0	0	2	1	2	1	0	0	#NULL!	#NULL!	#NULL!	#NULL!		69	1
Stomach	Patient 24	1	1	0	1944-07-01	70	2018-03-22	2018-05-18	1.9	730/18	1	1	5	1	1	1	2		#NULL!	3	0	0	2	1	1	0	0	0	0	1	#NULL!	#NULL!		69	1
Duodenum	Patient 25	1	#NULL!	0	1954-02-28	69	2017-07-01	2020-06-18	36.1	17-5076 Κ	1	1	5	1	1	1	2		#NULL!	#NULL!	0	0	2	1	1	#NULL!	#NULL!	#NULL!	#NULL!	#NULL!	#NULL!	#NULL!		69	0
Endometrium	Patient 26	1	2	1	1960-07-01	69	2015-07-01	2017-07-31	25.3667	17373/15	1	1	MSS	2	2	1	1	2 months Pemprolizumab	#NULL!	1	0	1	7	3	#NULL!	#NULL!	#NULL!	#NULL!	#NULL!	#NULL!	#NULL!	#NULL!		69	0
Endometrium	Patient 27	1	2	0	1943-07-01	70	2019-12-27	2020-07-03	6.3	19-9464	1	1	4	1	1	1	2		#NULL!	#NULL!	0	0	9	0	2	#NULL!	#NULL!	#NULL!	#NULL!	#NULL!	#NULL!	#NULL!		69	0
Breast	Patient 28	1	#NULL!	#NULL!	1957-08-04	69	2017-10-06	#NULL!	#NULL!	27768 / 17	1	1	MSS	2	2	1	#NULL!		#NULL!	#NULL!	#NULL!	0	1	1	#NULL!	#NULL!	#NULL!	#NULL!	#NULL!	#NULL!	#NULL!	#NULL!		69	0
Lung	Patient 29	1	#NULL!	0	1965-07-01	69	2016-11-15	2020-02-05	39.2333	16-7395	1	1		#NULL!	#NULL!	1	2		#NULL!	#NULL!	0	0	9	1	2	1	1	#NULL!	#NULL!	#NULL!	#NULL!	#NULL!		69	0
Colorectal	Patient 30	2	#NULL!	1	1948-07-01	69	2017-03-22	2018-11-26	20.4667	17-3504 Α	1	1	5	1	1	1	2		#NULL!	#NULL!	#NULL!	1	7	3	#NULL!	#NULL!	#NULL!	#NULL!	#NULL!	#NULL!	#NULL!	#NULL!		69	0
Colorectal	Patient 31	1	2	1	1949-07-01	69	2010-03-22	2018-09-11	103.167	10-1408 Ν	3	2	MSS	2	#NULL!	2	#NULL!		#NULL!	#NULL!	1	1	7	3	1	1	1	1	#NULL!	2	#NULL!	#NULL!		69	1
Colorectal	Patient 32	1	#NULL!	0	1971-01-18	69	2018-09-19	#NULL!	#NULL!	18-7825 Ι	3	2	MSS	2	#NULL!	2	#NULL!		#NULL!	3	1	0	5	2	1	1	0	0	0	1	#NULL!	#NULL!		69	1
Colorectal	Patient 33	2	2	1	1969-07-01	69	2015-11-25	2017-07-22	20.1667	15-9426	3	2		#NULL!	#NULL!	2	#NULL!	signet ring	#NULL!	4	3	1	7	3	2	0	0	0	0	2	#NULL!	#NULL!		69	1
Colorectal	Patient 34	2	#NULL!	1	1957-07-01	69	2019-07-01	2019-07-01	0	19-5010, 5014	3	2	MSS	2	#NULL!	2	#NULL!		#NULL!	#NULL!	#NULL!	1	7	3	#NULL!	#NULL!	#NULL!	#NULL!	#NULL!	#NULL!	#NULL!	#NULL!		69	1
Colorectal	Patient 35	1	#NULL!	0	1949-07-01	69	2010-12-27	#NULL!	#NULL!	10/9341 Κ	3	2	MSS	2	#NULL!	2	#NULL!		#NULL!	#NULL!	2	0	6	2	1	1	0	0	0	0	#NULL!	#NULL!		69	1
Colorectal	Patient 36	2	2	0	1956-07-01	69	2017-07-01	2018-01-12	6.5	17-2704	3	2	MSS	2	#NULL!	2	#NULL!		#NULL!	3	2	0	6	2	2	0	0	0	1	0	#NULL!	#NULL!		69	1
Colorectal	Patient 37	1	2	0	1950-07-01	69	2016-09-23	2020-05-20	44.5	16-6902 Ε	3	2	MSS	2	#NULL!	2	#NULL!		#NULL!	3	1	0	5	2	2	1	1	0	0	2	#NULL!	#NULL!		69	1
Colorectal	Patient 38	2	2	1	1958-07-01	69	2018-07-01	2018-08-01	1.03333	18-10142	3	2	MSS	2	#NULL!	2	#NULL!		#NULL!	3	2	1	7	3	1	0	0	0	0	0	#NULL!	#NULL!		69	1
Colorectal	Patient 39	1	#NULL!	0	1945-07-01	69	2013-12-18	2020-05-20	78.1667	18109/13	2	2	MSS	2	#NULL!	2	#NULL!		#NULL!	#NULL!	0	0	2	1	2	#NULL!	#NULL!	#NULL!	#NULL!	1	#NULL!	#NULL!		69	1
Colorectal	Patient 40	1	2	0	1964-07-01	69	2018-07-01	2020-01-04	18.4	18-4268	3	2	MSS	2	#NULL!	2	#NULL!		#NULL!	4	2	1	7	3	0	#NULL!	#NULL!	0	0	0	#NULL!	#NULL!		69	1
Colorectal	Patient 41	2	1	1	1946-07-01	70	2017-05-10	2017-11-18	6.4	130716 Δ	2	2	MSS	2	#NULL!	2	#NULL!		#NULL!	4	1	0	6	2	1	0	0	0	0	0	#NULL!	#NULL!		69	1
Colorectal	Patient 42	2	#NULL!	0	1942-07-01	70	2013-05-28	2020-06-16	85.8667	2222/13 Ε	3	2	MSS	2	#NULL!	2	2		#NULL!	#NULL!	0	0	2	1	1	0	#NULL!	#NULL!	#NULL!	#NULL!	#NULL!	#NULL!		69	1
Colorectal	Patient 43	2	2	0	1937-07-01	70	2018-07-01	2018-07-31	1	18-4993	3	2	MSS	2	#NULL!	2	#NULL!		#NULL!	3	1	0	5	2	1	#NULL!	#NULL!	#NULL!	1	0	#NULL!	#NULL!		69	1
Colorectal	Patient 44	1	#NULL!	0	1951-07-01	69	2016-09-16	2020-04-20	43.7333	16-8219 Κ	3	2	MSS	2	#NULL!	2	#NULL!		#NULL!	#NULL!	2	0	6	2	2	0	1	0	0	1	#NULL!	#NULL!		69	1
Colorectal	Patient 45	2	2	0	1964-07-01	69	2016-12-02	2020-05-25	42.3333	144448Γ	3	2	MSS	2	#NULL!	2	#NULL!		#NULL!	3	0	0	2	1	2	0	0	0	1	2	#NULL!	#NULL!		69	1
Colorectal	Patient 46	1	2	0	1960-07-01	69	2016-11-25	2020-07-21	44.4667	373255	3	2	MSS	2	#NULL!	2	#NULL!		#NULL!	#NULL!	0	0	9	0	#NULL!	#NULL!	#NULL!	#NULL!	#NULL!	#NULL!	#NULL!	#NULL!		69	1
Colorectal	Patient 47	2	#NULL!	0	#NULL!	#NULL!	#NULL!	#NULL!	#NULL!	111835	3	2		#NULL!	#NULL!	2	#NULL!		#NULL!	#NULL!	0	0	9	0	#NULL!	#NULL!	#NULL!	#NULL!	#NULL!	#NULL!	#NULL!	#NULL!		#NULL!	1
Colorectal	Patient 48	1	2	1	1948-07-01	70	2018-03-30	2019-12-12	20.7333	153975	3	2	MSS	2	#NULL!	2	#NULL!	signet rings	#NULL!	3	2	0	6	2	2	0	0	1	0	1	#NULL!	#NULL!		69	1
Colorectal	Patient 49	2	#NULL!	1	1957-07-01	69	2010-04-20	2011-09-28	17.5333	17-9735	3	2	MSS	2	#NULL!	2	#NULL!		#NULL!	#NULL!	0	0	2	1	1	0	0	0	1	0	#NULL!	#NULL!		69	1
Colorectal	Patient 50	1	#NULL!	1	1965-07-01	69	2016-03-30	2018-08-14	28.9	16 / 142304 Θ	3	2	MSS	2	#NULL!	2	#NULL!		#NULL!	3	1	0	5	2	2	1	0	1	#NULL!	2	#NULL!	#NULL!		69	1
Colorectal	Patient 51	2	2	1	1958-07-01	69	2017-12-29	#NULL!	#NULL!	17-12620 Ι	3	2	MSS	2	#NULL!	2	#NULL!		#NULL!	4	2	0	6	2	2	1	1	1	0	0	#NULL!	#NULL!		69	1
Colorectal	Patient 52	1	#NULL!	#NULL!	1966-01-05	69	2017-06-28	2017-06-28	0	17-6474	3	2	MSS	2	#NULL!	2	#NULL!		#NULL!	#NULL!	0	0	2	1	1	1	0	1	0	0	#NULL!	#NULL!		69	1
Colorectal	Patient 53	2	2	0	1974-07-01	69	2018-03-22	2019-07-04	15.6333	18-2325	3	2	MSS	2	#NULL!	2	#NULL!		#NULL!	3	0	0	3	1	1	1	1	0	1	0	#NULL!	#NULL!		69	1
Colorectal	Patient 54	1	#NULL!	1	1944-07-01	69	2012-03-27	2019-06-27	88.2667	110041 Β	3	2		#NULL!	#NULL!	2	#NULL!		#NULL!	#NULL!	0	0	9	0	#NULL!	#NULL!	#NULL!	#NULL!	#NULL!	#NULL!	#NULL!	#NULL!		69	1
Colorectal	Patient 55	2	#NULL!	0	1950-07-01	69	2019-01-29	2020-10-08	20.6	19-69	3	2	MSS	2	#NULL!	2	#NULL!		#NULL!	3	0	0	2	1	1	0	0	0	1	0	#NULL!	#NULL!		69	1
Colorectal	Patient 56	2	2	0	1973-07-01	69	2009-12-21	2020-06-10	127.467	15/4070 + 4063 Μ	3	2	MSS	2	#NULL!	2	#NULL!	Ενδομητριοειδές αδενοκ FIGO IB	#NULL!	3	1	0	5	2	2	1	0	1	0	2	#NULL!	#NULL!		69	1
Colorectal	Patient 57	2	2	0	1951-07-01	69	2015-04-27	2020-05-18	61.6	15-5179 Ε	3	2	MSS	2	#NULL!	2	#NULL!		#NULL!	#NULL!	1	1	7	3	1	1	1	1	0	0	#NULL!	#NULL!		69	1
Colorectal	Patient 58	1	2	0	1932-07-01	70	2017-12-20	2020-03-12	27.1	18-1732 Κ	3	2	MSS	2	#NULL!	2	#NULL!		#NULL!	#NULL!	0	0	2	1	1	#NULL!	#NULL!	#NULL!	#NULL!	2	#NULL!	#NULL!		69	1
Colorectal	Patient 59	1	2	0	1972-07-01	69	2018-08-09	2020-06-10	22.3667	19/31775	3	2	MSS	2	#NULL!	2	#NULL!		#NULL!	3	1	1	7	3	2	0	1	1	0	0	#NULL!	#NULL!		69	1
Colorectal	Patient 60	2	#NULL!	0	1948-07-01	70	2018-07-31	2020-06-10	22.6667	18-9353	3	2	MSS	2	#NULL!	2	#NULL!	Διηθητικό ακανθοκυτταρικό καρκίνωμα	#NULL!	#NULL!	#NULL!	#NULL!	#NULL!	#NULL!	#NULL!	#NULL!	#NULL!	#NULL!	#NULL!	#NULL!	#NULL!	#NULL!		69	1
Colorectal	Patient 61	1	2	0	1942-07-01	70	2017-07-01	2018-06-01	11.1667	17-9865 Ε	3	2	MSS	2	#NULL!	2	#NULL!		#NULL!	3	1	0	5	2	2	1	0	1	0	0	#NULL!	#NULL!		69	1
Colorectal	Patient 62	2	2	1	1937-07-01	70	2019-04-04	2019-07-16	3.43333	19-632 Ξ	3	2	MSS	2	#NULL!	2	#NULL!		#NULL!	4	2	1	7	3	2	1	1	0	0	0	#NULL!	#NULL!		69	1
Colorectal	Patient 63	2	2	0	1940-07-01	70	2017-10-16	2020-07-03	33.0333	1664/17	3	2	MSS	2	#NULL!	2	#NULL!		#NULL!	#NULL!	#NULL!	1	7	3	1	#NULL!	#NULL!	#NULL!	#NULL!	#NULL!	#NULL!	#NULL!		69	1
Colorectal	Patient 64	1	2	0	1961-07-01	69	2015-04-22	2020-05-26	62.0333	15-2718, 2729	3	2	MSS	2	#NULL!	2	#NULL!		#NULL!	#NULL!	#NULL!	#NULL!	#NULL!	#NULL!	#NULL!	#NULL!	#NULL!	#NULL!	#NULL!	#NULL!	#NULL!	#NULL!		69	1
Colorectal	Patient 65	1	2	1	1947-07-01	69	2015-03-20	2019-01-26	46.9333	15 / 132914 (Α)	3	2	MSS	2	#NULL!	2	#NULL!		#NULL!	#NULL!	#NULL!	1	7	3	#NULL!	#NULL!	#NULL!	#NULL!	#NULL!	#NULL!	#NULL!	#NULL!		69	1
Colorectal	Patient 66	2	#NULL!	0	1935-07-01	70	2019-01-24	2019-05-21	3.9	19-2154	3	2	MSS	2	#NULL!	2	#NULL!		#NULL!	4	0	0	7	3	1	0	0	0	0	2	#NULL!	#NULL!		69	1
Colorectal	Patient 67	1	#NULL!	0	1985-07-01	69	2017-10-05	2020-08-27	35.2333	17-6988 Ζ	3	2	MSS	2	#NULL!	2	#NULL!		#NULL!	3	0	0	2	1	2	0	1	0	1	0	#NULL!	#NULL!		69	1
Colorectal	Patient 68	2	2	0	1937-07-01	70	2019-03-19	2020-07-28	16.5667	19-1983	3	2	MSS	2	#NULL!	2	#NULL!		#NULL!	3	1	0	5	2	1	1	1	1	1	0	#NULL!	#NULL!		69	1
Colorectal	Patient 69	1	#NULL!	0	1964-07-01	69	2012-07-02	2020-06-11	96.7	6514/12 Π	3	2	MSS	2	#NULL!	2	#NULL!		#NULL!	#NULL!	1	0	5	2	2	1	#NULL!	#NULL!	#NULL!	#NULL!	#NULL!	#NULL!		69	1
Colorectal	Patient 70	2	2	0	1952-07-01	69	2010-09-15	2020-08-27	121.133	11-3893 Κ	3	2	MSS	2	#NULL!	2	#NULL!		#NULL!	#NULL!	2	1	7	3	2	#NULL!	#NULL!	#NULL!	#NULL!	#NULL!	#NULL!	#NULL!		69	1
Colorectal	Patient 71	1	1	0	1972-07-01	69	2020-01-01	2020-02-18	1.6	165973	3	2	MSS	2	#NULL!	2	#NULL!	odontwtoi polypodes	#NULL!	#NULL!	#NULL!	#NULL!	#NULL!	#NULL!	#NULL!	#NULL!	#NULL!	#NULL!	#NULL!	#NULL!	#NULL!	#NULL!		69	1
Colorectal	Patient 72	2	#NULL!	0	1974-07-01	69	2019-11-18	2020-07-28	8.43333	19-9982	3	2	MSS	2	#NULL!	2	#NULL!		#NULL!	1	0	0	9	0	0	#NULL!	#NULL!	#NULL!	#NULL!	0	#NULL!	#NULL!		69	1
Colorectal	Patient 73	1	#NULL!	#NULL!	#NULL!	#NULL!	2016-07-15	#NULL!	#NULL!	22314 Β	3	2		#NULL!	#NULL!	2	#NULL!		#NULL!	4	2	0	9	2	2	0	1	0	0	1	#NULL!	#NULL!		#NULL!	1
Colorectal	Patient 74	2	2	1	1946-07-01	70	2016-04-08	2017-06-22	14.6667	17-827	3	2	MSS	2	#NULL!	2	#NULL!		#NULL!	#NULL!	#NULL!	1	7	3	1	#NULL!	#NULL!	#NULL!	#NULL!	#NULL!	#NULL!	#NULL!		69	1
Colorectal	Patient 75	2	2	0	1939-07-01	69	2008-05-15	2020-01-09	141.867	119716 /08 Θ	3	2	MSS	2	#NULL!	2	#NULL!		#NULL!	3	1	0	5	2	1	0	0	0	0	0	#NULL!	#NULL!		69	1
Colorectal	Patient 76	1	#NULL!	0	1939-07-01	70	2016-07-01	2020-07-28	49.6	16-11345 Ζ	3	2	MSS	2	#NULL!	2	#NULL!		#NULL!	#NULL!	0	0	2	1	1	#NULL!	1	0	0	0	#NULL!	#NULL!		69	1
Colorectal	Patient 77	2	2	1	1972-07-01	69	2016-12-21	2019-05-15	29.1667	16-12165 Α	3	2	MSS	2	#NULL!	2	#NULL!		#NULL!	3	0	1	7	3	1	1	0	0	0	0	#NULL!	#NULL!		69	1
Colorectal	Patient 78	2	#NULL!	1	1942-07-01	70	2014-07-01	2017-12-11	41.9667	2618/2014	3	2	MSS	2	#NULL!	2	#NULL!		#NULL!	#NULL!	1	0	5	2	1	0	1	1	0	0	#NULL!	#NULL!		69	1
Colorectal	Patient 79	2	2	#NULL!	1949-01-01	70	2019-07-01	#NULL!	#NULL!	19-8859	3	2	MSS	2	#NULL!	2	#NULL!		#NULL!	3	1	0	3	1	1	1	0	1	1	1	#NULL!	#NULL!		69	1
Colorectal	Patient 80	1	#NULL!	0	1957-07-01	69	2015-07-31	2020-02-06	55.0333	17-2237 Ν	3	2	MSS	2	#NULL!	2	#NULL!		#NULL!	#NULL!	1	0	5	2	1	1	0	0	0	0	#NULL!	#NULL!		69	1
Colorectal	Patient 81	2	#NULL!	0	1949-07-01	69	2017-07-01	2020-07-28	37.4333	17-17099	3	2	MSS	2	#NULL!	2	#NULL!		#NULL!	#NULL!	2	0	6	2	1	0	0	1	1	0	#NULL!	#NULL!		69	1
Colorectal	Patient 82	2	#NULL!	0	1952-07-01	69	2020-04-28	2020-05-21	0.766667	35456	3	2	MSS	2	#NULL!	2	#NULL!		#NULL!	4	2	0	6	2	1	0	0	1	1	0	#NULL!	#NULL!		69	1
Colorectal	Patient 83	2	#NULL!	0	1957-07-01	69	2013-04-10	2020-04-22	85.6333	13-465	3	2	MSS	2	#NULL!	2	#NULL!		#NULL!	3	3	1	7	3	2	#NULL!	#NULL!	#NULL!	#NULL!	#NULL!	#NULL!	#NULL!		69	1
Colorectal	Patient 84	2	1	1	1929-07-01	70	2017-05-25	2018-10-17	17	26390Α	3	2	MSS	2	#NULL!	2	#NULL!		#NULL!	#NULL!	#NULL!	1	7	3	1	#NULL!	#NULL!	#NULL!	#NULL!	#NULL!	#NULL!	#NULL!		69	1
Colorectal	Patient 85	2	#NULL!	#NULL!	1935-03-20	70	2011-07-01	#NULL!	#NULL!	5767/11 Ξ	3	2	MSS	2	#NULL!	2	#NULL!		#NULL!	#NULL!	0	0	2	1	2	#NULL!	#NULL!	1	#NULL!	2	#NULL!	#NULL!		69	1
Colorectal	Patient 86	2	#NULL!	0	1950-07-01	70	2020-03-24	2020-04-08	0.5	35258	3	2	MSS	2	#NULL!	2	#NULL!		#NULL!	2	0	0	9	0	1	0	0	0	1	0	#NULL!	#NULL!		69	1
Colorectal	Patient 87	1	2	0	1953-07-01	69	2020-03-24	2020-10-08	6.6	20-2134	3	2	MSS	2	#NULL!	2	#NULL!		#NULL!	3	2	0	6	2	1	1	0	0	0	1	#NULL!	#NULL!		69	1
Colorectal	Patient 88	2	2	1	1941-07-01	70	2018-07-31	2019-12-10	16.5667	18-5881 Ξ	3	2	MSS	2	#NULL!	2	#NULL!		#NULL!	2	1	0	5	2	1	1	0	1	1	0	#NULL!	#NULL!		69	1
Colorectal	Patient 89	2	2	1	1953-07-01	69	2014-08-18	2018-01-08	41.3	14-4463	3	2	MSS	2	#NULL!	2	#NULL!		#NULL!	3	0	0	2	1	2	0	1	0	0	0	#NULL!	#NULL!		69	1
Colorectal	Patient 90	2	2	0	1951-07-01	69	2013-05-23	2020-06-22	86.2333	19-10263	3	2	MSS	2	#NULL!	2	#NULL!		#NULL!	#NULL!	1	1	7	3	1	0	0	0	0	0	#NULL!	#NULL!		69	1
Colorectal	Patient 91	1	#NULL!	0	1964-07-01	69	2016-02-18	#NULL!	#NULL!	1990 / 2016	3	2	MSS	2	#NULL!	2	#NULL!		#NULL!	#NULL!	1	0	6	2	2	1	1	0	0	0	#NULL!	#NULL!		69	1
Colorectal	Patient 92	1	#NULL!	1	1953-07-01	69	2017-11-15	2018-08-22	9.33333	17-11347 (μονό)	3	2	MSS	2	#NULL!	2	#NULL!		#NULL!	2	0	0	9	0	2	0	0	0	0	0	#NULL!	#NULL!		69	1
Colorectal	Patient 93	2	#NULL!	0	1938-07-01	70	2019-04-21	2019-10-24	6.2	19-3203	3	2	MSS	2	#NULL!	2	#NULL!		#NULL!	3	0	0	2	1	1	#NULL!	#NULL!	#NULL!	#NULL!	2	#NULL!	#NULL!		69	1
Colorectal	Patient 94	2	#NULL!	0	1942-05-28	70	2018-07-01	2020-07-28	25.2667	18-3635	3	2	MSS	2	#NULL!	2	#NULL!		#NULL!	#NULL!	0	0	2	1	2	0	0	0	0	0	#NULL!	#NULL!		69	1
Colorectal	Patient 95	1	2	0	1964-01-13	69	2019-07-01	2019-09-04	2.16667	19-7094	3	2	MSS	2	#NULL!	2	#NULL!		#NULL!	#NULL!	0	0	9	0	1	#NULL!	#NULL!	#NULL!	#NULL!	#NULL!	#NULL!	#NULL!		69	1
Colorectal	Patient 96	1	2	1	1932-07-01	70	2017-08-10	2019-07-13	23.4	17-7102 Κ	3	2	MSS	2	#NULL!	2	#NULL!		#NULL!	4	2	1	7	3	2	1	1	1	0	0	#NULL!	#NULL!		69	1
Colorectal	Patient 97	2	2	0	1976-07-01	69	2019-07-23	2020-07-28	12.3667	32943	3	2	MSS	2	#NULL!	2	#NULL!		#NULL!	3	1	0	10	2	1	1	0	0	0	0	#NULL!	#NULL!		69	1
Colorectal	Patient 98	2	#NULL!	0	1972-07-01	69	2017-12-27	2017-12-27	0	17-12869 Η	3	2	MSS	2	#NULL!	2	#NULL!		#NULL!	#NULL!	0	0	2	1	2	#NULL!	#NULL!	#NULL!	0	2	#NULL!	#NULL!		69	1
Colorectal	Patient 99	1	#NULL!	0	1936-02-14	70	2013-07-01	#NULL!	#NULL!	1583/13 Κ	3	2	MSS	2	#NULL!	2	#NULL!		#NULL!	#NULL!	0	0	2	1	1	1	#NULL!	#NULL!	#NULL!	#NULL!	#NULL!	#NULL!		69	1
Colorectal	Patient 100	2	2	1	1957-07-01	69	2019-03-12	2019-08-07	4.93333	19-1095	3	2	MSS	2	#NULL!	2	#NULL!		#NULL!	4	1	0	7	3	23	1	0	0	1	0	#NULL!	#NULL!		69	1
Colorectal	Patient 101	1	#NULL!	0	1968-07-01	69	2012-04-25	#NULL!	#NULL!	4355/12 Ι	3	2	MSS	2	#NULL!	2	#NULL!		#NULL!	#NULL!	1	0	6	2	1	#NULL!	#NULL!	#NULL!	#NULL!	#NULL!	#NULL!	#NULL!		69	1
Colorectal	Patient 102	1	#NULL!	0	1943-07-01	70	2016-10-06	#NULL!	#NULL!	15997/16	3	2	MSS	2	#NULL!	2	#NULL!		#NULL!	#NULL!	0	0	2	1	2	0	0	0	0	2	#NULL!	#NULL!		69	1
Colorectal	Patient 103	1	2	0	1949-07-01	70	2019-01-29	2020-07-28	18.2	34908Ζ	3	2	MSS	2	#NULL!	2	#NULL!		#NULL!	4	#NULL!	1	7	3	2	0	0	0	0	1	#NULL!	#NULL!		69	1
Colorectal	Patient 104	2	#NULL!	0	1949-07-01	69	2018-07-01	2019-02-07	7.36667	18-12266	3	2	MSS	2	#NULL!	2	#NULL!		#NULL!	#NULL!	0	0	9	0	#NULL!	#NULL!	#NULL!	#NULL!	#NULL!	#NULL!	#NULL!	#NULL!		69	1
Colorectal	Patient 105	2	#NULL!	0	1935-07-01	70	2017-01-05	#NULL!	#NULL!	142946 (Ζ)	3	2	MSS	2	#NULL!	2	#NULL!		#NULL!	#NULL!	0	0	2	1	2	1	0	0	0	0	#NULL!	#NULL!		69	1
Colorectal	Patient 106	1	#NULL!	0	1984-07-01	69	2017-01-12	2020-06-18	41.7667	147993 Γ	3	2	MSS	2	#NULL!	2	#NULL!		#NULL!	#NULL!	0	0	2	1	2	1	0	1	0	0	#NULL!	#NULL!		69	1
Colorectal	Patient 107	2	2	0	1959-07-01	69	2018-10-16	2020-07-28	21.7	159216	3	2	MSS	2	#NULL!	2	#NULL!		#NULL!	#NULL!	#NULL!	1	7	3	1	0	1	0	0	1	#NULL!	#NULL!		69	1
Colorectal	Patient 108	2	2	1	1949-01-01	69	2015-07-01	2020-02-02	55.9	15-3145	3	2	MSS	2	#NULL!	2	#NULL!		#NULL!	3	1	0	5	2	2	1	0	0	0	0	#NULL!	#NULL!		69	1
Colorectal	Patient 109	2	1	0	1959-07-01	69	2020-05-04	2020-05-04	0	20-1862	3	2	MSS	2	#NULL!	2	#NULL!		#NULL!	4	2	0	7	3	2	1	1	1	0	2	#NULL!	#NULL!		69	1
Colorectal	Patient 110	1	2	0	1953-07-01	69	2015-10-30	2020-07-01	56.8667	15-8653 Ζ	3	2	MSS	2	#NULL!	2	#NULL!		#NULL!	3	1	0	5	2	1	1	1	1	0	0	#NULL!	#NULL!		69	1
Colorectal	Patient 111	1	#NULL!	0	1979-07-01	69	2017-04-11	2020-07-28	40.1333	17 - 27584 Μ	3	2	MSS	2	#NULL!	2	#NULL!		#NULL!	2	1	0	4	2	2	1	1	0	0	0	#NULL!	#NULL!		69	1
Colorectal	Patient 112	2	2	0	1946-07-01	70	2017-08-07	2020-07-28	36.2	ONOMA	3	2	MSS	2	#NULL!	2	#NULL!		#NULL!	#NULL!	#NULL!	1	7	3	2	#NULL!	#NULL!	#NULL!	#NULL!	#NULL!	#NULL!	#NULL!		69	1
Colorectal	Patient 113	1	#NULL!	0	1965-07-01	69	2016-09-07	#NULL!	#NULL!	16-7382 Ι	3	2	MSS	2	#NULL!	2	#NULL!		#NULL!	#NULL!	1	0	5	2	1	1	#NULL!	#NULL!	#NULL!	#NULL!	#NULL!	#NULL!		69	1
Colorectal	Patient 114	2	#NULL!	0	1964-07-01	69	2019-08-27	2020-07-28	11.2	19-6572	3	2	MSS	2	#NULL!	2	#NULL!		#NULL!	#NULL!	2	0	7	3	2	#NULL!	#NULL!	#NULL!	#NULL!	#NULL!	#NULL!	#NULL!		69	1
Colorectal	Patient 115	2	#NULL!	0	1964-10-24	69	2019-07-01	2020-02-27	8.03333	19-4681	3	2	MSS	2	#NULL!	2	#NULL!	αρχόμ διηθ καρκινωμ παχ. ε. αδενωμ. πολ. υψηλοβ δυ	#NULL!	#NULL!	0	0	9	0	#NULL!	#NULL!	#NULL!	#NULL!	#NULL!	#NULL!	#NULL!	#NULL!		69	1
Colorectal	Patient 116	2	2	0	1948-07-01	70	2019-03-19	2020-08-28	17.6	19-612	3	2	MSS	2	#NULL!	2	#NULL!		#NULL!	#NULL!	0	0	9	0	1	#NULL!	#NULL!	#NULL!	#NULL!	#NULL!	#NULL!	#NULL!		69	1
Colorectal	Patient 117	1	2	0	1964-07-01	69	2017-11-09	2020-07-20	32.8	17-12312 Ε	3	2	MSS	2	#NULL!	2	#NULL!		#NULL!	3	2	1	7	3	1	1	1	1	1	2	#NULL!	#NULL!		69	1
Colorectal	Patient 118	1	2	0	1936-04-02	70	2017-07-01	2019-05-01	22.3	17-10662 Η	3	2	MSS	2	#NULL!	2	#NULL!		#NULL!	#NULL!	2	0	6	2	2	1	1	1	#NULL!	#NULL!	#NULL!	#NULL!		69	1
Colorectal	Patient 119	1	#NULL!	1	1941-01-01	70	2016-06-08	2018-02-01	20.1	23437Μ	3	2	MSS	2	#NULL!	2	#NULL!		#NULL!	#NULL!	2	0	6	2	2	#NULL!	#NULL!	#NULL!	#NULL!	2	#NULL!	#NULL!		69	1
Colorectal	Patient 120	1	2	0	1972-07-01	69	2019-03-06	2019-03-06	0	19-316	3	2	MSS	2	#NULL!	2	#NULL!	ακανθοκυταρικό καρκινωμα καλης-μέσης διαφ.	#NULL!	#NULL!	#NULL!	#NULL!	#NULL!	#NULL!	2	#NULL!	#NULL!	#NULL!	#NULL!	#NULL!	#NULL!	#NULL!		69	1
Colorectal	Patient 121	1	2	0	1964-07-01	69	2018-09-14	#NULL!	#NULL!	18625/18	3	2	MSS	2	#NULL!	2	#NULL!		#NULL!	3	1	0	10	2	2	#NULL!	#NULL!	#NULL!	#NULL!	#NULL!	#NULL!	#NULL!		69	1
Colorectal	Patient 122	2	2	0	1972-07-01	69	2019-07-01	2020-07-28	13.1	19-4597	3	2	MSS	2	#NULL!	2	#NULL!		#NULL!	3	1	0	5	2	1	0	0	0	1	0	#NULL!	#NULL!		69	1
Colorectal	Patient 123	2	#NULL!	1	1944-07-01	69	2012-10-08	2015-02-14	28.6333	6896/13 Θ	2	2		#NULL!	#NULL!	2	#NULL!		#NULL!	#NULL!	1	0	5	2	2	#NULL!	#NULL!	#NULL!	#NULL!	2	#NULL!	#NULL!		69	1
Colorectal	Patient 124	2	#NULL!	0	1951-07-01	69	2017-05-29	2020-08-03	38.7333	17-3246 Λ	3	2	MSS	2	#NULL!	2	#NULL!		#NULL!	#NULL!	0	0	2	1	1	1	#NULL!	#NULL!	#NULL!	#NULL!	#NULL!	#NULL!		69	1
Colorectal	Patient 125	2	2	0	1952-01-14	69	2019-07-01	2020-07-08	12.4333	19-4116	3	2	MSS	2	#NULL!	2	#NULL!		#NULL!	1	0	0	9	0	1	0	0	0	0	0	#NULL!	#NULL!		69	1
Colorectal	Patient 126	2	#NULL!	0	1939-04-14	70	2011-07-01	2020-05-06	107.733	5796/11 Δ	3	2	MSS	2	#NULL!	2	#NULL!		#NULL!	3	1	0	5	2	2	0	0	#NULL!	#NULL!	0	#NULL!	#NULL!		69	1
Colorectal	Patient 127	2	2	0	1953-07-01	69	2015-12-16	2015-12-16	0	15-10831	3	2	MSS	2	#NULL!	2	#NULL!		#NULL!	4	#NULL!	1	7	3	2	0	0	0	0	2	#NULL!	#NULL!		69	1
Colorectal	Patient 128	1	2	0	1949-01-01	69	2015-07-01	2017-07-28	25.2667	15-2751 Δ	3	2	MSS	2	#NULL!	2	#NULL!		#NULL!	4	1	1	7	3	#NULL!	#NULL!	#NULL!	#NULL!	#NULL!	#NULL!	#NULL!	#NULL!		69	1
Colorectal	Patient 129	2	1	0	1961-07-01	69	2019-12-24	2020-07-28	7.23333	34555Α	3	2	MSS	2	#NULL!	2	#NULL!		#NULL!	3	1	0	5	2	#NULL!	0	0	0	0	2	#NULL!	#NULL!		69	1
Colorectal	Patient 130	2	2	0	1951-07-01	69	2019-11-12	2019-11-12	0	19-4591	3	2		#NULL!	#NULL!	2	#NULL!		#NULL!	#NULL!	#NULL!	1	7	3	#NULL!	#NULL!	#NULL!	#NULL!	#NULL!	#NULL!	#NULL!	#NULL!		69	1
Colorectal	Patient 131	2	2	0	1955-03-14	69	2018-06-27	#NULL!	#NULL!	18-4849 Δ	3	2	MSS	2	#NULL!	2	#NULL!		#NULL!	3	2	1	7	3	1	#NULL!	#NULL!	#NULL!	#NULL!	#NULL!	#NULL!	#NULL!		69	1
Colorectal	Patient 132	2	2	1	1942-07-01	69	2011-11-23	2019-08-18	94.1667	17-988	3	2	MSS	2	#NULL!	2	#NULL!		#NULL!	#NULL!	#NULL!	1	7	3	1	#NULL!	#NULL!	#NULL!	#NULL!	#NULL!	#NULL!	#NULL!		69	1
Colorectal	Patient 133	2	2	0	1943-07-01	70	2014-12-01	2020-01-09	62.1667	14-9481	3	2	MSS	2	#NULL!	2	#NULL!		#NULL!	3	0	0	5	1	1	1	0	0	0	0	#NULL!	#NULL!		69	1
Colorectal	Patient 134	2	2	0	1936-07-01	70	2019-12-20	2020-07-28	7.36667	18-13	3	2	5	1	#NULL!	1	2		#NULL!	3	0	0	1	1	1	0	0	0	0	0	#NULL!	#NULL!		69	1
Colorectal	Patient 135	2	2	0	1951-07-01	69	2020-01-16	2020-02-12	0.9	169184	3	2	MSS	2	#NULL!	2	#NULL!		#NULL!	#NULL!	#NULL!	1	8	3	1	#NULL!	#NULL!	#NULL!	#NULL!	#NULL!	#NULL!	#NULL!		69	1
Colorectal	Patient 136	1	2	1	1937-07-01	70	2016-09-22	2017-08-05	10.5667	16-8470 Δ	3	2	MSS	2	#NULL!	2	#NULL!		#NULL!	3	2	1	7	3	2	1	1	1	0	0	#NULL!	#NULL!		69	1
Colorectal	Patient 137	2	2	1	1943-07-01	70	2019-10-24	2019-11-24	1.03333	19-9959	3	2	MSS	2	#NULL!	2	#NULL!		#NULL!	3	0	1	7	3	2	#NULL!	#NULL!	#NULL!	#NULL!	1	#NULL!	#NULL!		69	1
Colorectal	Patient 138	2	2	0	1939-07-01	70	2018-07-13	2020-07-03	24.0333	18-7070	3	2	MSS	2	#NULL!	2	#NULL!		#NULL!	1	0	0	9	0	1	#NULL!	#NULL!	#NULL!	#NULL!	#NULL!	#NULL!	#NULL!		69	1
Colorectal	Patient 139	2	2	1	1941-07-01	70	2014-12-17	2017-05-01	28.8667	3299/14	3	2	MSS	2	#NULL!	2	#NULL!		#NULL!	#NULL!	2	1	7	3	2	#NULL!	1	#NULL!	#NULL!	#NULL!	#NULL!	#NULL!		69	1
Colorectal	Patient 140	2	2	0	1947-01-27	70	2020-06-01	2020-07-01	1	35276	3	2	MSS	2	#NULL!	2	#NULL!		#NULL!	2	0	0	9	0	1	0	0	0	1	0	#NULL!	#NULL!		69	1
Colorectal	Patient 141	1	#NULL!	0	1957-07-01	69	2014-12-02	2020-01-15	62.3333	14-11767 Γ	3	2	1	2	#NULL!	2	#NULL!		#NULL!	#NULL!	1	1	7	3	1	#NULL!	#NULL!	#NULL!	#NULL!	#NULL!	#NULL!	#NULL!		69	1
Colorectal	Patient 142	2	2	1	1957-07-01	69	2008-02-21	2017-07-01	113.933	08/117529 Δ	2	2	MSS	2	#NULL!	2	#NULL!		#NULL!	4	0	1	2	3	1	1	1	1	0	0	#NULL!	#NULL!		69	1
Colorectal	Patient 143	2	2	1	1935-07-01	70	2015-06-10	2017-07-04	25.1667	15-5613 Β	3	2	MSS	2	#NULL!	2	#NULL!		#NULL!	#NULL!	#NULL!	1	7	3	2	#NULL!	#NULL!	#NULL!	#NULL!	#NULL!	#NULL!	#NULL!		69	1
Colorectal	Patient 144	1	#NULL!	0	1939-07-01	70	2009-06-02	2019-07-17	123.233	131180 / 09 Λ	3	2	MSS	2	#NULL!	2	#NULL!		#NULL!	#NULL!	2	0	6	2	1	#NULL!	#NULL!	#NULL!	#NULL!	#NULL!	#NULL!	#NULL!		69	1
Colorectal	Patient 145	2	2	1	1943-07-01	70	2013-04-23	2019-07-30	76.3	16 / 11383 Β	3	2	MSS	2	#NULL!	2	#NULL!		#NULL!	4	2	1	7	3	1	#NULL!	#NULL!	#NULL!	#NULL!	2	#NULL!	#NULL!		69	1
Colorectal	Patient 146	2	#NULL!	0	1942-07-01	70	2016-09-08	2019-01-16	28.6667	16-7588	3	2	MSS	2	#NULL!	2	#NULL!		#NULL!	3	0	0	5	2	0	1	0	0	0	0	#NULL!	#NULL!		69	1
Colorectal	Patient 147	2	#NULL!	0	1941-04-01	70	2019-09-09	#NULL!	#NULL!	19-8007	3	2	MSS	2	#NULL!	2	#NULL!		#NULL!	3	0	0	2	1	1	0	0	0	0	0	#NULL!	#NULL!		69	1
Colorectal	Patient 148	1	2	1	1983-07-01	69	2017-03-30	2018-10-18	18.9	17- 2957 Β	3	2	MSS	2	#NULL!	2	#NULL!		#NULL!	#NULL!	2	1	7	3	1	#NULL!	#NULL!	#NULL!	#NULL!	#NULL!	#NULL!	#NULL!		69	1
Colorectal	Patient 149	2	2	0	1958-07-01	69	2019-05-29	2020-07-28	14.2	1646656	3	2	MSS	2	#NULL!	2	#NULL!		#NULL!	#NULL!	2	0	4	2	1	1	1	1	1	0	#NULL!	#NULL!		69	1
Colorectal	Patient 150	1	#NULL!	0	1949-07-01	69	2013-07-08	#NULL!	#NULL!	13885	3	2		#NULL!	#NULL!	2	#NULL!		#NULL!	#NULL!	0	0	2	1	2	0	0	0	#NULL!	0	#NULL!	#NULL!		69	1
Colorectal	Patient 151	2	#NULL!	0	1948-07-17	69	2017-05-26	2020-07-28	38.6333	17-5081 Ξ	3	2	MSS	2	#NULL!	2	#NULL!		#NULL!	#NULL!	1	0	5	2	2	1	1	1	1	2	#NULL!	#NULL!		69	1
Colorectal	Patient 152	1	2	1	1951-07-01	69	2012-04-25	2017-11-01	67.2	12-3906 Δ	2	2	MSS	2	#NULL!	2	#NULL!		#NULL!	#NULL!	2	0	6	2	2	1	1	1	#NULL!	#NULL!	#NULL!	#NULL!		69	1
Colorectal	Patient 153	2	#NULL!	0	1967-07-01	69	2020-05-14	2020-05-14	0	20-770	3	2	MSS	2	#NULL!	2	#NULL!		#NULL!	3	0	0	2	1	1	0	0	0	0	0	#NULL!	#NULL!		69	1
Colorectal	Patient 154	2	2	0	1946-07-01	70	2016-07-01	2019-01-10	30.7667	3163/16 8	3	2		#NULL!	#NULL!	2	#NULL!		#NULL!	3	0	0	2	1	1	0	0	0	0	0	#NULL!	#NULL!		69	1
Colorectal	Patient 155	1	2	0	1933-07-01	70	2017-10-06	2020-07-07	33.5	17-9530 Θ	3	2	MSS	2	#NULL!	2	#NULL!		#NULL!	4	1	0	6	2	1	1	0	1	1	#NULL!	#NULL!	#NULL!		69	1
Colorectal	Patient 156	2	2	1	1968-11-20	69	2017-07-01	2018-03-28	9	17 / 150726 Γ	3	2	MSS	2	#NULL!	2	#NULL!		#NULL!	4	0	1	7	3	2	#NULL!	#NULL!	#NULL!	#NULL!	#NULL!	#NULL!	#NULL!		69	1
Colorectal	Patient 157	1	2	0	1965-07-01	69	2019-07-26	2020-08-28	13.3	19-5958	3	2	MSS	2	#NULL!	2	#NULL!		#NULL!	#NULL!	#NULL!	#NULL!	#NULL!	#NULL!	#NULL!	#NULL!	#NULL!	#NULL!	#NULL!	#NULL!	#NULL!	#NULL!		69	1
Colorectal	Patient 158	2	#NULL!	#NULL!	1969-07-01	69	2012-07-19	2019-09-04	86.7667	19-4873	3	2	MSS	2	#NULL!	2	#NULL!		#NULL!	#NULL!	0	0	9	0	1	#NULL!	#NULL!	#NULL!	#NULL!	#NULL!	#NULL!	#NULL!		69	1
Colorectal	Patient 159	2	2	0	1954-07-01	69	2017-07-01	2020-07-28	37.4333	9840/17	3	2	MSS	2	#NULL!	2	#NULL!		#NULL!	#NULL!	#NULL!	1	7	3	2	#NULL!	#NULL!	#NULL!	#NULL!	#NULL!	#NULL!	#NULL!		69	1
Colorectal	Patient 160	1	2	1	1952-07-01	69	2017-05-29	2019-01-03	19.4667	17-4935 Μ	3	2	MSS	2	#NULL!	2	#NULL!		#NULL!	3	2	0	6	2	1	1	1	1	0	0	#NULL!	#NULL!		69	1
Colorectal	Patient 161	2	#NULL!	1	1934-07-01	70	2009-09-07	2017-12-19	100.833	9-852	3	2	MSS	2	#NULL!	2	#NULL!		#NULL!	#NULL!	0	0	2	1	1	#NULL!	#NULL!	#NULL!	#NULL!	#NULL!	#NULL!	#NULL!		69	1
Colorectal	Patient 162	1	2	0	1959-10-26	69	2014-09-05	2020-06-26	70.7	14-7964 Ε	3	2	MSS	2	#NULL!	2	#NULL!		#NULL!	3	1	0	5	2	1	1	1	1	0	0	#NULL!	#NULL!		69	1
Colorectal	Patient 163	1	#NULL!	#NULL!	1940-01-06	70	2013-03-19	#NULL!	#NULL!	2419/13 Χ	3	2	4	1	#NULL!	1	#NULL!		#NULL!	#NULL!	0	0	2	1	1	#NULL!	#NULL!	#NULL!	#NULL!	#NULL!	#NULL!	#NULL!		69	1
Colorectal	Patient 164	1	2	1	1962-07-01	69	2018-10-30	2019-01-17	2.63333	18-13102 Μ	3	2	MSS	2	#NULL!	2	#NULL!		#NULL!	4	2	1	6	2	2	1	1	1	0	2	#NULL!	#NULL!		69	1
Colorectal	Patient 165	2	2	0	1951-07-01	69	2020-04-28	2020-05-08	0.333333	35244	3	2	MSS	2	#NULL!	2	#NULL!		#NULL!	4	2	1	7	3	2	1	1	1	0	0	#NULL!	#NULL!		69	1
anal	Patient 166	2	#NULL!	1	1931-07-01	70	2007-07-01	2019-01-12	140.433	110822/07 Κ	3	2	MSS	2	#NULL!	2	#NULL!		#NULL!	3	1	0	5	2	1	1	1	1	#NULL!	2	#NULL!	#NULL!		69	1
Stomach	Patient 167	2	2	1	1934-07-01	70	2016-07-01	2018-07-06	24.5	16-6938 Η	2	2	MSS	2	#NULL!	2	#NULL!		#NULL!	#NULL!	1	1	7	3	1	1	1	1	#NULL!	#NULL!	#NULL!	#NULL!		69	0
Stomach	Patient 168	2	#NULL!	0	1966-07-01	69	2018-02-09	2020-03-01	25.0333	57	3	2		#NULL!	#NULL!	2	#NULL!		#NULL!	#NULL!	0	0	9	1	1	#NULL!	#NULL!	#NULL!	#NULL!	#NULL!	#NULL!	#NULL!		69	0
Stomach	Patient 169	1	2	1	1977-07-01	69	2019-06-06	2019-06-20	0.466667	19-5130	3	2	MSS	2	#NULL!	2	#NULL!		#NULL!	#NULL!	#NULL!	1	7	3	1	#NULL!	#NULL!	#NULL!	#NULL!	1	#NULL!	#NULL!		69	0
Stomach	Patient 170	2	#NULL!	1	1982-07-01	69	2011-08-03	2017-09-21	74.7	11-10927 Α	3	2	MSS	2	#NULL!	2	#NULL!		#NULL!	#NULL!	#NULL!	1	7	3	#NULL!	#NULL!	#NULL!	#NULL!	#NULL!	#NULL!	#NULL!	#NULL!		69	0
Stomach	Patient 171	2	#NULL!	0	1947-07-01	70	2018-05-23	2020-06-10	24.9667	7493-21/18	3	2	MSS	2	#NULL!	2	#NULL!		#NULL!	#NULL!	3	0	6	2	1	#NULL!	#NULL!	#NULL!	#NULL!	#NULL!	#NULL!	#NULL!		69	0
Stomach	Patient 172	2	#NULL!	0	1940-07-01	70	2019-05-22	2020-07-28	14.4333	19-4428	3	2	MSS	2	#NULL!	2	#NULL!		#NULL!	#NULL!	#NULL!	#NULL!	#NULL!	#NULL!	23	#NULL!	#NULL!	#NULL!	#NULL!	#NULL!	#NULL!	#NULL!		69	0
Stomach	Patient 173	2	#NULL!	1	1946-07-01	69	2014-08-18	2018-04-11	44.4	14-5386 Ε	3	2	MSS	2	#NULL!	2	#NULL!		#NULL!	#NULL!	3	0	8	3	2	#NULL!	#NULL!	#NULL!	#NULL!	#NULL!	#NULL!	#NULL!		69	0
Stomach	Patient 174	2	#NULL!	1	1963-07-01	69	2017-07-10	2018-09-23	14.6667	17/7028 Β	3	2	MSS	2	#NULL!	2	#NULL!		#NULL!	#NULL!	#NULL!	1	7	3	#NULL!	#NULL!	#NULL!	#NULL!	#NULL!	#NULL!	#NULL!	#NULL!		69	0
Stomach	Patient 175	1	#NULL!	1	1958-07-01	69	2019-05-24	2019-06-20	0.9	19-4353	3	2	MSS	2	#NULL!	2	#NULL!		#NULL!	#NULL!	#NULL!	1	7	3	2	0	0	0	0	1	#NULL!	#NULL!		69	0
Stomach	Patient 176	1	#NULL!	1	1960-07-01	69	2017-06-15	2019-09-04	27.0333	17-5397	3	2	MSS	2	#NULL!	2	#NULL!		#NULL!	#NULL!	3	1	8	3	2	1	0	1	0	0	#NULL!	#NULL!		69	0
Stomach	Patient 177	1	#NULL!	1	1966-07-01	69	2016-09-05	2017-07-05	10.1	16-7811	3	2	MSS	2	#NULL!	2	#NULL!		#NULL!	#NULL!	#NULL!	1	7	3	2	#NULL!	#NULL!	#NULL!	#NULL!	#NULL!	#NULL!	#NULL!		69	0
Stomach	Patient 178	2	#NULL!	1	1943-07-01	69	2012-01-18	2017-11-09	70.7333	11-10453 Ν	3	2	MSS	2	#NULL!	2	#NULL!		#NULL!	#NULL!	3	0	6	2	1	#NULL!	#NULL!	#NULL!	#NULL!	#NULL!	#NULL!	#NULL!		69	0
Stomach	Patient 179	1	#NULL!	1	1947-07-01	70	2018-04-19	2018-12-30	8.5	18-3065 Β	3	2	MSS	2	#NULL!	2	#NULL!		#NULL!	#NULL!	#NULL!	1	7	3	#NULL!	#NULL!	#NULL!	#NULL!	#NULL!	#NULL!	#NULL!	#NULL!		69	0
Duodenum	Patient 180	2	#NULL!	1	1971-07-01	69	2018-12-18	2019-09-04	8.66667	19-33154	3	2	MSS	2	#NULL!	2	#NULL!		#NULL!	#NULL!	2	0	6	2	#NULL!	0	1	1	#NULL!	#NULL!	#NULL!	#NULL!		69	0
Duodenum	Patient 181	2	#NULL!	0	1955-07-01	69	2014-03-11	2020-07-02	76.8333	14-3858 Β	3	2	MSS	2	#NULL!	2	#NULL!		#NULL!	#NULL!	0	0	2	1	1	#NULL!	#NULL!	#NULL!	#NULL!	#NULL!	#NULL!	#NULL!		69	0
Pancreas	Patient 182	1	#NULL!	1	1936-07-01	70	2017-07-01	2019-06-20	23.9667	17/9889	3	2	MSS	2	#NULL!	2	#NULL!		#NULL!	#NULL!	#NULL!	1	7	3	#NULL!	#NULL!	#NULL!	#NULL!	#NULL!	#NULL!	#NULL!	#NULL!		69	0
Pancreas	Patient 183	1	#NULL!	1	#NULL!	#NULL!	2018-12-01	2019-03-03	3.06667	19-406 (μονό)	3	2	MSS	2	#NULL!	2	#NULL!		#NULL!	#NULL!	0	0	7	3	1	#NULL!	#NULL!	#NULL!	#NULL!	#NULL!	#NULL!	#NULL!		#NULL!	0
Pancreas	Patient 184	1	#NULL!	0	1963-07-01	69	2013-09-17	2020-06-10	81.9333	13/7329 Ρ	3	2	MSS	2	#NULL!	2	#NULL!		#NULL!	#NULL!	2	0	10	2	2	1	0	1	0	0	#NULL!	#NULL!		69	0
Pancreas	Patient 185	2	#NULL!	1	1980-07-01	69	2017-03-10	2017-03-10	0	2699-8/2017	3	2	MSS	2	#NULL!	2	#NULL!		#NULL!	#NULL!	#NULL!	1	7	3	#NULL!	#NULL!	#NULL!	#NULL!	#NULL!	#NULL!	#NULL!	#NULL!		69	0
Pancreas	Patient 186	2	#NULL!	1	1986-07-01	69	2017-11-01	2018-07-24	8.83333	17/14006	3	2	MSS	2	#NULL!	2	#NULL!		#NULL!	#NULL!	#NULL!	1	7	3	2	#NULL!	#NULL!	#NULL!	#NULL!	#NULL!	#NULL!	#NULL!		69	0
Pancreas	Patient 187	2	#NULL!	0	1959-07-01	69	2019-10-24	2019-11-12	0.633333	19-4001	3	2	MSS	2	#NULL!	2	#NULL!		#NULL!	#NULL!	#NULL!	1	7	3	1	#NULL!	#NULL!	#NULL!	0	#NULL!	#NULL!	#NULL!		69	0
Pancreas	Patient 188	2	#NULL!	1	1971-07-01	69	2018-02-06	2018-10-12	8.26667	18-113 Μ	3	2	MSS	2	#NULL!	2	#NULL!		#NULL!	#NULL!	#NULL!	1	7	3	2	#NULL!	#NULL!	#NULL!	#NULL!	#NULL!	#NULL!	#NULL!		69	0
Pancreas	Patient 189	2	#NULL!	0	1959-07-01	69	2014-10-10	2020-02-03	64.7333	1860/15	3	2	MSS	2	#NULL!	2	#NULL!		#NULL!	#NULL!	1	0	3	1	2	#NULL!	1	#NULL!	#NULL!	2	#NULL!	#NULL!		69	0
Pancreas	Patient 190	2	#NULL!	1	1966-07-01	69	2017-05-19	2018-04-15	11.0333	17-5478 Α(17/8045 εγινε)	3	2	MSS	2	#NULL!	2	#NULL!		#NULL!	#NULL!	#NULL!	1	7	3	#NULL!	#NULL!	#NULL!	#NULL!	#NULL!	#NULL!	#NULL!	#NULL!		69	0
Pancreas	Patient 191	2	#NULL!	1	1971-07-01	69	2018-02-08	2018-09-14	7.26667	118/18	3	2	MSS	2	#NULL!	2	#NULL!		#NULL!	#NULL!	1	0	6	2	1	#NULL!	#NULL!	#NULL!	#NULL!	#NULL!	#NULL!	#NULL!		69	0
Pancreas	Patient 192	1	#NULL!	#NULL!	1940-02-20	70	2017-10-24	#NULL!	#NULL!	1482/17 Α	3	2	MSS	2	#NULL!	2	#NULL!		#NULL!	#NULL!	#NULL!	1	7	3	#NULL!	#NULL!	#NULL!	#NULL!	#NULL!	#NULL!	#NULL!	#NULL!		69	0
Pancreas	Patient 193	2	#NULL!	1	1947-07-01	70	2017-10-25	2020-07-01	32.6667	17/9912 Δ	3	2	MSS	2	#NULL!	2	#NULL!		#NULL!	#NULL!	#NULL!	1	7	3	1	#NULL!	#NULL!	#NULL!	#NULL!	#NULL!	#NULL!	#NULL!		69	0
Pancreas	Patient 194	2	2	0	1963-01-01	69	2016-06-01	#NULL!	#NULL!	16-5567 Α	3	2	MSS	2	#NULL!	2	#NULL!		#NULL!	#NULL!	#NULL!	1	7	3	#NULL!	#NULL!	#NULL!	#NULL!	#NULL!	#NULL!	#NULL!	#NULL!		69	0
Liver	Patient 195	2	#NULL!	1	1978-07-01	69	2017-08-04	2018-08-21	12.7333	17-8442	3	2	MSS	2	#NULL!	2	2		#NULL!	#NULL!	#NULL!	1	7	3	2	#NULL!	#NULL!	#NULL!	#NULL!	#NULL!	1	2		69	0
Liver	Patient 196	1	#NULL!	0	1968-07-02	#NULL!	#NULL!	2020-07-22	#NULL!	1231	3	2	MSS	2	#NULL!	2	#NULL!		#NULL!	#NULL!	0	1	7	3	#NULL!	#NULL!	#NULL!	#NULL!	#NULL!	#NULL!	#NULL!	#NULL!		#NULL!	0
Liver	Patient 197	2	#NULL!	1	1985-07-01	69	2016-11-30	2017-08-18	8.7	16/12615 A	3	2	MSS	2	#NULL!	2	#NULL!		#NULL!	#NULL!	#NULL!	1	7	3	2	#NULL!	#NULL!	#NULL!	#NULL!	#NULL!	#NULL!	#NULL!		69	0
Mesothelioma	Patient 198	2	#NULL!	1	1946-05-04	70	2017-07-08	2017-10-28	3.73333	16-13590	3	2	MSS	2	#NULL!	2	#NULL!		#NULL!	#NULL!	#NULL!	1	7	3	#NULL!	#NULL!	#NULL!	#NULL!	#NULL!	#NULL!	#NULL!	#NULL!		69	0
Mesothelioma	Patient 199	1	#NULL!	1	1947-07-01	69	2016-03-23	2017-10-01	18.5667	16-6040 Β	3	2	MSS	2	#NULL!	2	#NULL!		#NULL!	#NULL!	0	1	5	2	#NULL!	#NULL!	#NULL!	#NULL!	#NULL!	#NULL!	#NULL!	#NULL!		69	0
Cholangea	Patient 200	2	#NULL!	1	1951-07-01	69	2017-07-25	2018-08-29	13.3333	17-6421 Β	3	2	MSS	2	#NULL!	2	#NULL!		#NULL!	#NULL!	#NULL!	1	7	3	#NULL!	#NULL!	#NULL!	#NULL!	#NULL!	#NULL!	#NULL!	#NULL!		69	0
Cholangea	Patient 201	2	#NULL!	1	1967-01-01	#NULL!	#NULL!	2008-05-01	#NULL!	610/18	3	2	MSS	2	#NULL!	2	#NULL!		#NULL!	#NULL!	0	1	7	3	2	1	#NULL!	#NULL!	#NULL!	#NULL!	#NULL!	#NULL!		#NULL!	0
Cholangea	Patient 202	1	#NULL!	0	1964-07-01	69	2017-10-30	2018-04-04	5.2	17-11262 (μονό)	3	2	MSS	2	#NULL!	2	#NULL!		#NULL!	#NULL!	#NULL!	1	7	3	#NULL!	#NULL!	#NULL!	#NULL!	#NULL!	#NULL!	#NULL!	#NULL!		69	0
Cholangea	Patient 203	1	#NULL!	1	1954-07-01	69	2013-08-20	2018-03-26	55.9667	73973 Ι	3	2	5	1	1	1	2		#NULL!	#NULL!	#NULL!	1	7	3	#NULL!	#NULL!	#NULL!	#NULL!	#NULL!	#NULL!	2	#NULL!		69	0
Cholangea	Patient 204	1	#NULL!	1	1959-07-01	69	2018-04-26	2019-03-05	10.4333	29440	3	2	MSS	2	#NULL!	2	#NULL!		#NULL!	#NULL!	#NULL!	0	1	1	1	#NULL!	#NULL!	#NULL!	#NULL!	#NULL!	#NULL!	#NULL!		69	0
Cholangea	Patient 205	2	2	0	1967-07-01	69	2019-06-26	2020-07-28	13.2667	19-006537	3	2	MSS	2	#NULL!	2	#NULL!		#NULL!	#NULL!	0	0	3	1	2	1	1	0	#NULL!	#NULL!	#NULL!	#NULL!		69	0
Cholangea	Patient 206	1	2	0	1952-07-01	69	2018-08-14	2020-07-28	23.8	18-8715	3	2	MSS	2	#NULL!	2	#NULL!		#NULL!	#NULL!	1	0	6	2	#NULL!	#NULL!	#NULL!	#NULL!	#NULL!	1	#NULL!	#NULL!		69	0
Small intestine	Patient 207	1	#NULL!	1	1941-07-01	70	2018-07-20	2020-03-01	19.6667	2168/18 Β	3	2	MSS	2	#NULL!	2	#NULL!		#NULL!	#NULL!	0	0	9	0	#NULL!	#NULL!	#NULL!	#NULL!	#NULL!	#NULL!	#NULL!	#NULL!		69	0
Small intestine	Patient 208	2	#NULL!	0	1934-07-01	70	2011-09-01	2020-05-19	106.1	6336/11 Ζ	3	2	MSS	2	#NULL!	2	#NULL!		#NULL!	#NULL!	0	0	2	1	1	#NULL!	#NULL!	#NULL!	#NULL!	#NULL!	#NULL!	#NULL!		69	0
Endometrium	Patient 209	1	2	1	1949-07-01	69	2018-03-08	2020-05-01	26.1667	18 / 29018 Δ	3	2	MSS	2	#NULL!	2	#NULL!		#NULL!	#NULL!	1	1	5	2	1	1	1	1	#NULL!	#NULL!	#NULL!	#NULL!		69	0
Endometrium	Patient 210	1	#NULL!	0	1968-07-01	69	2019-04-02	2019-09-19	5.66667	19-1378	3	2	MSS	2	#NULL!	2	#NULL!		#NULL!	#NULL!	0	0	9	0	2	#NULL!	#NULL!	#NULL!	#NULL!	#NULL!	#NULL!	#NULL!		69	0
Endometrium	Patient 211	1	#NULL!	0	1953-07-01	69	2019-05-17	2020-07-06	13.8667	19-2737	3	2	MSS	2	#NULL!	2	#NULL!		#NULL!	#NULL!	0	0	2	1	2	1	#NULL!	#NULL!	#NULL!	#NULL!	#NULL!	#NULL!		69	0
Endometrium	Patient 212	1	#NULL!	1	1936-07-01	70	2019-01-25	2019-06-20	4.86667	18-8812	3	2	5	1	#NULL!	1	#NULL!		#NULL!	#NULL!	#NULL!	1	7	3	#NULL!	#NULL!	#NULL!	#NULL!	#NULL!	#NULL!	#NULL!	#NULL!		69	0
Endometrium	Patient 213	1	#NULL!	0	1960-07-01	69	2018-02-22	2018-11-23	9.13333	18-10989 Β	3	2	MSS	2	#NULL!	2	#NULL!		#NULL!	#NULL!	#NULL!	1	7	3	#NULL!	#NULL!	#NULL!	#NULL!	#NULL!	#NULL!	#NULL!	#NULL!		69	0
Endometrium	Patient 214	1	#NULL!	0	1967-02-28	69	2016-07-01	2020-07-01	48.7	1063/16 Α	3	2	MSS	2	#NULL!	2	#NULL!		#NULL!	#NULL!	#NULL!	1	7	3	1	#NULL!	#NULL!	#NULL!	#NULL!	#NULL!	2	#NULL!		69	0
Endometrium	Patient 215	1	#NULL!	0	1948-07-01	70	2019-05-17	2020-07-30	14.6667	19-3370	2	2	5	1	1	1	2		#NULL!	#NULL!	#NULL!	1	7	3	#NULL!	#NULL!	#NULL!	#NULL!	#NULL!	#NULL!	#NULL!	#NULL!		69	0
Breast	Patient 216	1	#NULL!	0	1976-07-01	69	2017-02-15	2020-01-16	35.5	17-3279 Η	3	2	MSS	2	#NULL!	2	#NULL!		#NULL!	#NULL!	0	0	9	1	1	0	#NULL!	#NULL!	#NULL!	0	#NULL!	#NULL!		69	0
Breast	Patient 217	1	#NULL!	0	1951-07-01	69	2016-07-14	#NULL!	#NULL!	7841/16 (10202/17 εγινε)	3	2	MSS	2	#NULL!	2	#NULL!		#NULL!	#NULL!	#NULL!	1	7	3	2	#NULL!	#NULL!	#NULL!	#NULL!	#NULL!	#NULL!	#NULL!		69	0
Breast	Patient 218	1	#NULL!	1	1947-07-01	70	2017-07-01	2018-06-01	11.1667	17-830(μονό)	3	2	MSS	2	#NULL!	2	#NULL!		#NULL!	#NULL!	1	1	3	1	3	#NULL!	#NULL!	#NULL!	#NULL!	0	#NULL!	#NULL!		69	0
Ovarian	Patient 219	1	#NULL!	0	1960-07-01	69	2015-07-01	#NULL!	#NULL!	8665/15	3	2	MSS	2	#NULL!	2	#NULL!		#NULL!	#NULL!	#NULL!	1	7	3	#NULL!	#NULL!	#NULL!	#NULL!	#NULL!	#NULL!	#NULL!	#NULL!		69	0
Ovarian	Patient 220	1	2	1	1943-07-01	70	2015-11-06	2018-09-27	35.2	16-4797 Η	3	2	MSS	2	#NULL!	2	#NULL!		#NULL!	#NULL!	#NULL!	1	7	3	#NULL!	#NULL!	#NULL!	#NULL!	#NULL!	#NULL!	#NULL!	#NULL!		69	0
esophageal	Patient 221	1	#NULL!	1	1943-07-01	69	2011-11-14	2018-10-05	83.9	18-7655 Ε	3	2	MSS	2	#NULL!	2	#NULL!		#NULL!	#NULL!	#NULL!	1	7	3	#NULL!	#NULL!	#NULL!	#NULL!	#NULL!	#NULL!	#NULL!	#NULL!		69	0
esophageal	Patient 222	1	#NULL!	0	1956-07-01	69	2019-11-20	2020-06-02	6.5	167745	3	2	MSS	2	#NULL!	2	#NULL!		#NULL!	#NULL!	0	0	9	0	2	#NULL!	#NULL!	#NULL!	#NULL!	#NULL!	#NULL!	#NULL!		69	0
esophageal	Patient 223	1	#NULL!	1	1935-07-01	70	2019-06-19	2019-09-04	2.56667	19-1593	3	2	MSS	2	#NULL!	2	#NULL!		#NULL!	#NULL!	#NULL!	1	7	3	2	#NULL!	#NULL!	#NULL!	#NULL!	1	#NULL!	#NULL!		69	0
esophageal	Patient 224	2	1	1	1959-07-01	69	2018-11-06	2020-03-14	16.4667	19-28082	3	2	MSS	2	#NULL!	2	#NULL!		#NULL!	#NULL!	3	0	8	3	1	#NULL!	#NULL!	#NULL!	#NULL!	#NULL!	#NULL!	#NULL!		69	0
esophageal	Patient 225	2	#NULL!	1	1959-07-01	69	2019-05-29	2020-05-28	12.1667	19-1567	3	2	MSS	2	#NULL!	2	#NULL!		#NULL!	#NULL!	#NULL!	1	7	3	2	#NULL!	#NULL!	#NULL!	#NULL!	2	#NULL!	#NULL!		69	0
esophageal	Patient 226	2	#NULL!	1	1950-07-01	69	2019-05-03	2019-09-04	4.13333	19-3980	3	2	MSS	2	#NULL!	2	#NULL!		#NULL!	#NULL!	#NULL!	#NULL!	#NULL!	#NULL!	2	#NULL!	#NULL!	#NULL!	#NULL!	#NULL!	#NULL!	#NULL!		69	0
Unknown primary	Patient 227	2	#NULL!	#NULL!	1946-07-01	70	2019-10-08	2019-10-30	0.733333	19-6394	3	2	MSS	2	#NULL!	2	#NULL!		#NULL!	3	3	0	6	2	2	1	1	1	0	1	#NULL!	#NULL!		69	0
Unknown primary	Patient 228	2	#NULL!	0	1937-07-01	70	2020-04-13	2020-04-13	0	20-2708	3	2	MSS	2	#NULL!	2	#NULL!	πιθ κυψελιδικό αδενοκαρκινωμα παγκρεατος	#NULL!	#NULL!	#NULL!	1	7	3	#NULL!	#NULL!	#NULL!	#NULL!	#NULL!	#NULL!	#NULL!	#NULL!		69	0
Unknown primary	Patient 229	1	#NULL!	0	1957-07-01	69	2018-08-08	2018-08-08	0	18-7731 (μονό)	3	2	MSS	2	#NULL!	2	#NULL!		#NULL!	#NULL!	0	0	9	0	#NULL!	#NULL!	#NULL!	#NULL!	#NULL!	#NULL!	#NULL!	#NULL!		69	0
Unknown primary	Patient 230	1	2	0	1973-07-01	69	2019-09-02	2019-09-17	0.5	19-7472	3	2	MSS	2	#NULL!	2	#NULL!	Πρωτοπαθής εστία ν αναζητηθεί σε χοληφόρα, στόμαχο	#NULL!	#NULL!	#NULL!	1	7	3	1	#NULL!	#NULL!	#NULL!	#NULL!	#NULL!	#NULL!	#NULL!		69	0
Bladder	Patient 231	1	#NULL!	1	1952-07-01	69	2017-10-05	2018-03-15	5.36667	17-10079 (μονό)	2	2		#NULL!	#NULL!	2	#NULL!		#NULL!	#NULL!	0	0	9	0	#NULL!	#NULL!	#NULL!	#NULL!	#NULL!	#NULL!	#NULL!	#NULL!		69	0
Cervix	Patient 232	2	#NULL!	1	1930-07-01	70	2012-05-28	2019-10-01	89.4	3514-12 Ν	3	2	MSS	2	#NULL!	2	#NULL!		#NULL!	#NULL!	0	1	3	1	1	#NULL!	#NULL!	#NULL!	#NULL!	#NULL!	#NULL!	#NULL!		69	0
Cervix	Patient 233	2	#NULL!	1	1978-07-01	69	2019-05-07	2019-05-07	0	19-3066	2	2	MSS	2	#NULL!	2	#NULL!		#NULL!	#NULL!	#NULL!	1	7	3	2	#NULL!	#NULL!	#NULL!	#NULL!	#NULL!	#NULL!	#NULL!		69	0
Cervix	Patient 234	1	#NULL!	1	1971-07-01	69	2016-07-01	2018-06-02	23.3667	16-2756 (μονό)	3	2	MSS	2	#NULL!	2	#NULL!		#NULL!	#NULL!	#NULL!	1	7	3	#NULL!	#NULL!	#NULL!	#NULL!	#NULL!	#NULL!	#NULL!	#NULL!		69	0
Cervix	Patient 235	1	#NULL!	1	1960-07-01	69	2018-10-23	2019-07-10	8.66667	16-8267 Α	3	2	MSS	2	#NULL!	2	#NULL!		#NULL!	#NULL!	#NULL!	1	7	3	#NULL!	#NULL!	#NULL!	#NULL!	#NULL!	#NULL!	#NULL!	#NULL!		69	0
Cervix	Patient 236	1	#NULL!	1	1940-07-01	70	2017-08-04	2019-01-28	18.0667	16-6827 Β	3	2	MSS	2	#NULL!	2	#NULL!		#NULL!	#NULL!	0	0	9	0	#NULL!	#NULL!	#NULL!	#NULL!	#NULL!	#NULL!	#NULL!	#NULL!		69	0
Lung	Patient 237	2	#NULL!	0	1964-01-01	69	2019-05-20	2020-07-09	13.8667	31874	3	2	MSS	2	#NULL!	2	#NULL!		#NULL!	#NULL!	1	0	5	2	1	#NULL!	#NULL!	#NULL!	#NULL!	#NULL!	#NULL!	#NULL!		69	0
Lung	Patient 238	1	2	0	1950-07-01	69	2014-09-23	2020-01-29	65.1333	16-3391 Ε	3	2	MSS	2	#NULL!	2	#NULL!		#NULL!	#NULL!	1	0	10	2	2	1	1	1	#NULL!	1	#NULL!	#NULL!		69	0
Lung	Patient 239	1	#NULL!	1	1954-07-01	69	2018-05-09	2018-09-07	4.03333	18-3516 Α	3	2	MSS	2	#NULL!	2	#NULL!		#NULL!	#NULL!	#NULL!	1	7	3	#NULL!	#NULL!	#NULL!	#NULL!	#NULL!	#NULL!	#NULL!	#NULL!		69	0
Sarkoma	Patient 240	1	2	1	1958-07-01	69	2018-11-01	2019-05-29	6.96667	18-11434 Γ	3	2	MSS	2	#NULL!	2	#NULL!		#NULL!	#NULL!	#NULL!	1	7	3	#NULL!	#NULL!	#NULL!	#NULL!	#NULL!	#NULL!	#NULL!	#NULL!		69	0
Brain	Patient 241	1	2	0	1959-07-01	69	2017-02-07	2020-06-12	40.7	18-12564	3	2	MSS	2	#NULL!	2	#NULL!		#NULL!	#NULL!	#NULL!	1	7	3	#NULL!	#NULL!	#NULL!	#NULL!	#NULL!	#NULL!	#NULL!	#NULL!		69	0
1	Patient 242	2	#NULL!	0	1985-07-01	69	2018-07-01	2020-07-14	24.8	18-2477	3	2	MSS	2	#NULL!	2	#NULL!		#NULL!	#NULL!	#NULL!	#NULL!	#NULL!	#NULL!	#NULL!	#NULL!	#NULL!	#NULL!	#NULL!	#NULL!	#NULL!	#NULL!		69	0
